# Supplementary material for: Incidence of malaria-related fever and morbidity due to Plasmodium falciparum among HIV1-infected pregnant women: a prospective cohort study in South Benin
Source: Malar J. 2014 Jul 4;13:255. doi: 10.1186/1475-2875-13-255 (PMC4089929; doi:10.1186/1475-2875-13-255)
Supplement: Additional file 1 — Antiretroviral regimen received by PACOME trial participants. [file 1475-2875-13-255-S1.xlsx]

## Sheet: Feuil1
Antiretroviral regimen received by PACOME trial participants (%) (N = 432)
AZT-3TC-EFV	149 (34,4)
AZT-3TC-NVP	95 (22,0)
D4T-3TC-EFV	69 (16,0)
D4T-3TC-NVP	75 (17,4)
TDF-3TC-EFV	13 (3,0)
Protease inhibitor based regimen	6 (1,4)
Unknown other regimen	21 (4,9)
None	4 (0,9)
AZT, zidovudine; D4t, stavudine; TDF, tenofovir; 3TC, lamivudine; EFV, efavirenz; NVP, nevirapine
