# Supplementary material for: Incidence of malaria-related fever and morbidity due to Plasmodium falciparum among HIV1-infected pregnant women: a prospective cohort study in South Benin
Source: Malar J. 2014 Jul 4;13:255. doi: 10.1186/1475-2875-13-255 (PMC4089929; doi:10.1186/1475-2875-13-255)
Supplement: Additional file 2 — Factors associated with confirmed malaria-related fever episodes incidence in the PACOME trial participants: sensitivity analysis including the suspected malaria-related fever episodes (n = 3) in the non malaria fever group. [file 1475-2875-13-255-S2.xlsx]

## Sheet: Feuil1
Factors associated with confirmed malaria-related fever incidence in the PACOME participants (suspected malaria-related fever episodes (n = 3) included in the non malaria fever group) (N = 413)
Multivariate Poisson regression*
Variable		Relative Risk	95 % CI
Age (for 5 years)		1.26	(0.70 - 2.28)
CD4 (for 50 cells / mm3)		0.84	(0.71 - 0.99)
Type of anti-malarial chemoprophylaxis (cotrimoxazole alone vs mefloquine IPTp +/- cotrimoxazole)		1.71	(0.60 - 4.86)
Antiretroviral therapy started before inclusion		0.39	(0.13 - 1.20)
Symptomatic malaria during the early pregnancy (before inclusion)		9.03	(2.72 - 29.94)
Primiparity		1.1	(0.21 - 5.63)
Delivery during the rainy season		0.55	(0.19 - 1.54)
* adjusted on the health centre
