# Supplementary material for: Incidence of malaria-related fever and morbidity due to Plasmodium falciparum among HIV1-infected pregnant women: a prospective cohort study in South Benin
Source: Malar J. 2014 Jul 4;13:255. doi: 10.1186/1475-2875-13-255 (PMC4089929; doi:10.1186/1475-2875-13-255)
Supplement: Additional file 3 — Incidence rates of febrile episodes, confirmed and presumed malaria-related fever episodes for 1000 PY in a real life sample of 174 HIV-infected pregnant-women followed-up in 4 out of 5 PACOME study sites. [file 1475-2875-13-255-S3.xlsx]

## Sheet: Feuil1
Incidence rates of febrile episodes, confirmed and presumed malaria-related fever episodes for 1000 PY in a real life sample of 174 HIV-infected pregnant-women followed-up in 4 out of 5 PACOME study sites (95 % confidence interval)
All febrile episodes		332.1 (218.7 - 504.4)
Confirmed malaria-related fever		45.3 (14.6 - 140.4)
Presumed malaria-related fever		75.5 (31.4 - 181.4)
Confirmed or presumed malaria-related fever		120.8 (60.4 - 241.5)
